# Supplementary material for: Effects of physical activity during pregnancy on preterm delivery and mode of delivery: The Japan Environment and Children’s Study, birth cohort study
Source: PLoS One. 2018 Oct 29;13(10):e0206160. doi: 10.1371/journal.pone.0206160 (PMC6205641; doi:10.1371/journal.pone.0206160)
Supplement: S1 Table — (XLSX) [file pone.0206160.s002.xlsx]

## Sheet: S1
				Mets・h/w
				n=89,632
		Maximum		1022
		Upper quartile		51.1
		Median		14.595
		Lower quartile		3.3
		Minimum		0
