# Supplementary material for: Effects of physical activity during pregnancy on preterm delivery and mode of delivery: The Japan Environment and Children’s Study, birth cohort study
Source: PLoS One. 2018 Oct 29;13(10):e0206160. doi: 10.1371/journal.pone.0206160 (PMC6205641; doi:10.1371/journal.pone.0206160)
Supplement: S2 Table — (XLSX) [file pone.0206160.s003.xlsx]

## Sheet: S2
			Term of delivery											Mode of delivery
			Full term n=85,458 (95.3%)					Preterm n=4,174 (4.7%)						Spontaneous delivery n=67,196 (75.2%)					Caesarean delivery n=16,863 (18.9%)					Instrumental delivery n=5,338 (6.0%)
			n		（%）			n		（%）				n		（%）			n		（%）			n		（%）
Physical activity level before pregnancy
	Very Low		21893	(	25.62	)		1150	(	27.55	)			17027	(	25.34	)		4516	(	26.78	)		1455	(	27.26	)
	Low		20948	(	24.51	)		982	(	23.53	)			16503	(	24.56	)		4103	(	24.33	)		1258	(	23.57	)
	Medium		21152	(	24.75	)		1025	(	24.56	)			16769	(	24.96	)		4118	(	24.42	)		1220	(	22.86	)
	High		21465	(	25.12	)		1017	(	24.37	)			16897	(	25.15	)		4126	(	24.47	)		1405	(	26.32	)
Age at delivery
	<20		738	(	0.86	)		33	(	0.79	)			634	(	0.94	)		94	(	0.56	)		42	(	0.79	)
	20-25		7592	(	8.88	)		315	(	7.55	)			6304	(	9.38	)		1025	(	6.08	)		557	(	10.44	)
	25-29		23661	(	27.69	)		972	(	23.29	)			19465	(	28.97	)		3569	(	21.17	)		1538	(	28.82	)
	30-34		30329	(	35.49	)		1405	(	33.66	)			23949	(	35.64	)		5825	(	34.55	)		1870	(	35.04	)
	35-40		19240	(	22.52	)		1173	(	28.1	)			14274	(	21.24	)		4979	(	29.53	)		1109	(	20.78	)
	>=40		3894	(	4.56	)		276	(	6.61	)			2568	(	3.82	)		1370	(	8.12	)		221	(	4.14	)
	Mean (SD)		31.1846	(	5.0349	)		32.0254	(	5.20781	)			30.9205	(	4.97394	)		32.5555	(	5.10543	)		30.8274	(	5.08496	)
Current marital status
	Married		81284	(	95.51	)		3956	(	95.33	)			63905	(	95.53	)		16096	(	95.79	)		5011	(	94.24	)
	Single (Never married)		3114	(	3.66	)		131	(	3.16	)			2443	(	3.65	)		531	(	3.16	)		268	(	5.04	)
	Divorced or Widowed		705	(	0.83	)		63	(	1.52	)			550	(	0.82	)		177	(	1.05	)		38	(	0.71	)
Education(year)
	<12		30245	(	35.84	)		1478	(	37.17	)			23746	(	35.81	)		6021	(	36.39	)		1897	(	35.89	)
	12-14		35556	(	42.13	)		1680	(	42.25	)			27767	(	41.87	)		7131	(	43.1	)		2238	(	42.34	)
	>14		18592	(	22.03	)		818	(	20.57	)			14801	(	22.32	)		3395	(	20.52	)		1151	(	21.77	)
Annual household income(yen)
	<4 million		31509	(	39.9	)		1514	(	40.74	)			24887	(	40.12	)		6135	(	39.48	)		1924	(	39.25	)
	4-6 million		26138	(	33.1	)		1234	(	33.21	)			20625	(	33.25	)		5067	(	32.61	)		1619	(	33.03	)
	>6 million		21316	(	26.99	)		968	(	26.05	)			16513	(	26.62	)		4337	(	27.91	)		1359	(	27.72	)
Alcohol intake during 2nd 3rd trimester
	Never drinker		27958	(	33.24	)		1427	(	35.95	)			22119	(	33.48	)		5452	(	33.04	)		1751	(	33.11	)
	Quit Before Pregnancy		13940	(	16.57	)		638	(	16.07	)			10848	(	16.42	)		2864	(	17.36	)		817	(	15.45	)
	Quit After Pregnancy		39871	(	47.41	)		1811	(	45.63	)			31210	(	47.24	)		7753	(	46.99	)		2619	(	49.52	)
	Current drinker		2338	(	2.78	)		93	(	2.34	)			1891	(	2.86	)		432	(	2.62	)		102	(	1.93	)
Smoking status during 2nd 3rd trimester
	Never Smoker		48894	(	58.12	)		2224	(	56.16	)			38490	(	58.24	)		9300	(	56.35	)		3201	(	60.69	)
	Quit Before Pregnancy		19792	(	23.53	)		958	(	24.19	)			15534	(	23.51	)		4064	(	24.62	)		1095	(	20.76	)
	Quit After Pregnancy		11695	(	13.9	)		545	(	13.76	)			9091	(	13.76	)		2345	(	14.21	)		776	(	14.71	)
	Current Smoker		3744	(	4.45	)		233	(	5.88	)			2971	(	4.5	)		795	(	4.82	)		202	(	3.83	)
Exposure to tobbaco smoke during 2nd 3rd trimester
	No		52556	(	62.16	)		2448	(	61.32	)			41359	(	62.25	)		10247	(	61.8	)		3253	(	61.3	)
	1/week		10176	(	12.03	)		427	(	10.7	)			7964	(	11.99	)		1952	(	11.77	)		659	(	12.42	)
	2-3/week		6941	(	8.21	)		325	(	8.14	)			5457	(	8.21	)		1317	(	7.94	)		468	(	8.82	)
	4-6/week		4164	(	4.92	)		189	(	4.73	)			3210	(	4.83	)		855	(	5.16	)		280	(	5.28	)
	Everyday		10718	(	12.68	)		603	(	15.11	)			8448	(	12.72	)		2209	(	13.32	)		647	(	12.19	)
Threatened abortion
	No		75391	(	88.22	)		3540	(	84.81	)			59412	(	88.42	)		14716	(	87.27	)		4582	(	85.84	)
	Yes		10067	(	11.78	)		634	(	15.19	)			7784	(	11.58	)		2147	(	12.73	)		756	(	14.16	)
Threatened premature delivery
	No		70080	(	82.01	)		2207	(	52.87	)			54671	(	81.36	)		13099	(	77.68	)		4302	(	80.59	)
	Yes		15378	(	17.99	)		1967	(	47.13	)			12525	(	18.64	)		3764	(	22.32	)		1036	(	19.41	)
Gestational diabetes
	No		83201	(	97.36	)		4008	(	96.02	)			65586	(	97.6	)		16162	(	95.84	)		5230	(	97.98	)
	Yes		2257	(	2.64	)		166	(	3.98	)			1610	(	2.4	)		701	(	4.16	)		108	(	2.02	)
Gestational hypertension
	No		83177	(	97.33	)		3634	(	87.06	)			65739	(	97.83	)		15689	(	93.04	)		5155	(	96.57	)
	Yes		2281	(	2.67	)		540	(	12.94	)			1457	(	2.17	)		1174	(	6.96	)		183	(	3.43	)
Intrauterine infection
	No		84996	(	99.46	)		4090	(	97.99	)			66889	(	99.54	)		16656	(	98.77	)		5307	(	99.42	)
	Yes		462	(	0.54	)		84	(	2.01	)			307	(	0.46	)		207	(	1.23	)		31	(	0.58	)
Hypertension
	No		84583	(	98.98	)		3930	(	94.15	)			66633	(	99.16	)		16360	(	97.02	)		5289	(	99.08	)
	Yes		875	(	1.02	)		244	(	5.85	)			563	(	0.84	)		503	(	2.98	)		49	(	0.92	)
Diabetes
	No		84591	(	98.99	)		4084	(	97.84	)			66608	(	99.12	)		16547	(	98.13	)		5288	(	99.06	)
	Yes		867	(	1.01	)		90	(	2.16	)			588	(	0.88	)		316	(	1.87	)		50	(	0.94	)
Uterine fibroids
	No		80294	(	93.96	)		3805	(	91.16	)			64007	(	95.25	)		14852	(	88.07	)		5017	(	93.99	)
	Yes		5164	(	6.04	)		369	(	8.84	)			3189	(	4.75	)		2011	(	11.93	)		321	(	6.01	)
Cervical cancer
	No		84838	(	99.27	)		4070	(	97.51	)			66683	(	99.24	)		16688	(	98.96	)		5303	(	99.34	)
	Yes		620	(	0.73	)		104	(	2.49	)			513	(	0.76	)		175	(	1.04	)		35	(	0.66	)
Previous preterm delivery
	Primipara		35532	(	42.62	)		1676	(	41.14	)			26420	(	40.28	)		6989	(	42.49	)		3684	(	71.19	)
	Multipara-no		45530	(	54.62	)		1890	(	46.39	)			37418	(	57.05	)		8486	(	51.6	)		1415	(	27.34	)
	Multipara-yes		2300	(	2.76	)		508	(	12.47	)			1755	(	2.68	)		972	(	5.91	)		76	(	1.47	)
Previous caesarean delivery
	Primipara		35532	(	42.62	)		1676	(	41.14	)			26420	(	40.28	)		6989	(	42.49	)		3684	(	71.19	)
	Multipara-no		40779	(	48.92	)		1814	(	44.53	)			38764	(	59.1	)		2330	(	14.17	)		1406	(	27.17	)
	Multipara-yes		7051	(	8.46	)		584	(	14.33	)			409	(	0.62	)		7128	(	43.34	)		85	(	1.64	)
			Mean	(	SD	)		Mean	(	SD	)			Mean	(	SD	)		Mean	(	SD	)		Mean	(	SD	)
BMI before pregnancy			21.2032	(	3.24871	)		21.4987	(	3.82357	)			21.0369	(	3.10196	)		22.0272	(	3.87943	)		20.9428	(	2.97573	)
Weight gain during pregnancy (kg)			10.4126	(	3.99928	)		7.9058	(	4.22026	)			10.3775	(	3.95516	)		9.9165	(	4.37808	)		10.5237	(	3.9652	)
Gestational week at delivery (w)			39.0498	(	1.14352	)		34.367	(	2.71003	)			39.0656	(	1.32283	)		37.7707	(	2.1693	)		39.2523	(	1.20528	)
SF-8 Physical Component Summary during pregnancy			45.7507	(	6.14791	)		44.5297	(	7.1979	)			45.7831	(	6.15916	)		45.3353	(	6.39045	)		45.7168	(	6.14433	)
Total carorie intake during pregnancy (kcal)			1733.4	(	765.5	)		1725.8	(	765.7	)			1733.9	(	764.3	)		1748.4	(	780.7	)		1676.5	(	706.4	)
Folic acid intake during pregnancy (ug)			258.3	(	163.7	)		257.1	(	154	)			258.3	(	162.1	)		260.9	(	167.5	)		250.2	(	165.2	)
