# Supplementary material for: Effects of physical activity during pregnancy on preterm delivery and mode of delivery: The Japan Environment and Children’s Study, birth cohort study
Source: PLoS One. 2018 Oct 29;13(10):e0206160. doi: 10.1371/journal.pone.0206160 (PMC6205641; doi:10.1371/journal.pone.0206160)
Supplement: S3 Table — *p<0.05. Adjusted for maternal age, current marital status, education, annual household income, alcohol intake during 2nd 3rd trimester, smoking status during 2nd 3rd trimester, exposure to tobbaco smoke during 2nd 3rd trimester, threatened abortion, threatened premature delivery, gestational diabetes, gestational hypertension, intrauterine infection, hypertension, diabetes, uterine fibroids, cervical cancer, previous preterm delivery, previous caesarean delivery, BMI before pregnancy, weight gain during pregnancy, SF-8 Physical Component Summary during pregnancy, total carorie intake during pregnancy, folic acid intake during pregnancy. (XLSX) [file pone.0206160.s004.xlsx]

## Sheet: S3
			Number of cases					Gestational week at delivery among cases					Crude								Adjusted
			n	（	%	）		Av	（	SD	）		OR	（	95% CI			）	p value		OR	（	95% CI			）	p value
	Preterm delivery vs fullterm delivery
		Very low	1150	（	4.99067	）		34.4617	（	2.57521	）		1.08398	（	0.99442	,	1.18175	）	0.0668		1.03346	（	0.933823	,	1.14372	）	0.566
		Low	982	（	4.47788	）		34.1741	（	2.88114	）		0.967379	（	0.884454	,	1.05802	）	0.468		0.956872	（	0.87	,	1.07	）	0.465
		Medium	1025	（	4.62191	）		34.4224	（	2.64798	）		reference								reference
		High	1017	（	4.52362	）		34.3904	（	2.74472	）		0.977727	（	0.894632	,	1.06853	）	0.6191		0.962282	（	0.865991	,	1.06928	）	0.467
	Early preterm delivery vs fullterm delivery
		Very low	130	（	0.59	）		28.3538	（	2.61736	）		0.9793	（	0.764321	,	1.25404	）	0.8683		1.05	（	0.77	,	1.43	）	0.775
		Low	142	（	0.67	）		28.0915	（	2.5318	）		0.857843	（	0.672675	,	1.09247	）	0.214		1.3	（	0.96	,	1.77	）	0.09
		Medium	123	（	0.58	）		28.2602	（	2.50847	）		reference								reference
		High	130	（	0.6	）		28.0923	（	2.40943	）		0.960155	（	0.749373	,	1.22954	）	0.7472		0.92	（	0.6556	,	1.27	）	0.601
