# Supplementary material for: Effects of physical activity during pregnancy on preterm delivery and mode of delivery: The Japan Environment and Children’s Study, birth cohort study
Source: PLoS One. 2018 Oct 29;13(10):e0206160. doi: 10.1371/journal.pone.0206160 (PMC6205641; doi:10.1371/journal.pone.0206160)
Supplement: S4 Table — *p<0.05. Adjusted for maternal age, current marital status, education, annual household income, alcohol intake during 2nd 3rd trimester, smoking status during 2nd 3rd trimester, exposure to tobbaco smoke during 2nd 3rd trimester, threatened abortion, threatened premature delivery, gestational diabetes, gestational hypertension, intrauterine infection, hypertension, diabetes, uterine fibroids, cervical cancer, previous caesarean delivery, BMI before pregnancy, weight gain during pregnancy, SF-8 Physical Component Summary during pregnancy, total carorie intake during pregnancy, folic acid intake during pregnancy. (XLSX) [file pone.0206160.s005.xlsx]

## Sheet: S4
			Number of cases					Crude								Adjusted
			n	（	%	）		OR	（	95% CI			）	p value		OR	（	95% CI			）	p value
	Caesarean delivery vs spontaneous delivery
		Very low	4443	（	20.9627	）		1.08003	（	1.03014	,	1.13237	）	0.001*		1.02183	（	0.952708	,	1.09596	）	0.528
		Low	3876	（	19.9117	）		1.01242	（	0.964697	,	1.0625	）	0.6164		1	（	0.93	,	1.06678	）	0.946
		Medium	4004	（	19.7156	）		reference								reference
		High	3875	（	19.6261	）		0.994353	（	0.947589	,	1.04342	）	0.8178		1.05	（	0.971784	,	1.12168	）	0.213
	Instrumental delivery vs spontaneous delivery
		Very low	1357	（	7.87252	）		1.17455	（	1.08539	,	1.27124	）	<0.001*		1.09203	（	1.00088	,	1.19147	）	0.063
		Low	1212	（	7.08293	）		1.04777	（	0.965637	,	1.13692	）	0.2626		1.02	（	0.93	,	1.12	）	0.673
		Medium	1315	（	6.78192	）		reference								reference
		High	1283	（	7.67676	）		1.14292	（	1.0555	,	1.23772	）	0.001*		1.07471	（	0.983144	,	1.17481	）	0.126
	Vacuum delivery vs spontaneous delivery
		Very low	1409	（	7.64	）		1.19316	（	1.10094	,	1.29334	）	<0.001*		1.10014	（	1	,	1.20208	）	0.042*
		Low	1203	（	6.79	）		1.05107	（	0.966955	,	1.14253	）	0.2419		1.02	（	0.93	,	1.12	）	0.675
		Medium	1163	（	6.49	）		reference								reference
		High	1360	（	7.45	）		1.16053	（	1.07015	,	1.25873	）	<0.001*		1.08	（	0.99	,	1.18	）	0.092
	Forceps delivery vs spontaneous delivery
		Very low	46	（	0.27	）		0.79479	（	0.536528	,	1.17105	）	0.2458		0.9	（	0.58	,	1.36	）	0.577
		Low	55	（	0.33	）		0.980465	（	0.67552	,	1.42191	）	0.917		1.04	（	0.69	,	1.57	）	0.848
		Medium	57	（	0.34	）		reference								reference
		High	45	（	0.27	）		0.783494	（	0.527469	,	1.15683	）	0.2202		0.88	（	0.56	,	1.36	）	0.556
